# Supplementary material for: Ripply2 recruits proteasome complex for Tbx6 degradation to define segment border during murine somitogenesis
Source: eLife. 2018 May 15;7:e33068. doi: 10.7554/eLife.33068 (PMC5953544; doi:10.7554/eLife.33068)
Supplement: Figure 2—source data 1. — Relative expression of Tbx6-venus to b-tubulin protein was quantified using Analyze Gel function of ImageJ. then normalized 0hr sample as 1. [file elife-33068-fig2-data1.xlsx]

## Sheet: Sheet2
	GFP/b-tub						Average	SD	paired T-test
Rip2WT-0hr	1	1	1	1	1		1	0
Rip2WT- Dox-3hr	0.784704	0.397343	1.02162	1.34651	1.147		0.939435	0.365155	0.0146329
Rip2WT- Dox+ 3hr	0.553524	0.31277	0.290763	0.421444	0.326659		0.381032	0.108571
Rip2WT- Dox-6hr	0.442665	0.766281	0.577899	1.19885	0.901896		0.777519	0.293723	0.0375655
Rip2WT- Dox+ 6hr	0.17442	0.620342	0.361357	0.242344	0.690731		0.417839	0.228429
Rip2WT- Dox- 9 or 12hr	0.690151	0.486787	0.691682	0.754839	0.85186		0.695064	0.133765	0.00462257
Rip2WT- Dox+ 9 or 12hr	0.164574	0.272884	0.169016	0.602355	0.416453		0.325056	0.185791
