# Supplementary material for: Ripply2 recruits proteasome complex for Tbx6 degradation to define segment border during murine somitogenesis
Source: eLife. 2018 May 15;7:e33068. doi: 10.7554/eLife.33068 (PMC5953544; doi:10.7554/eLife.33068)
Supplement: Figure 3—source data 1. — Relative expression of Tbx6-venus to b-tubulin protein was quantified using Analyze Gel function of ImageJ. then normalized 3hr Dox- sample as 1. [file elife-33068-fig3-data1.xlsx]

## Sheet: Sheet1
	GFP/b-tub							Average	SD	Paired T-test
DFPIQ - 3hr	1	1	1	1	1			1	0	0.442504
DFPIQ Dox 3hr	1.12371	1.09104	0.994842	0.925477	0.822643			0.991542	0.12275
DFPIQ - 6hr	1.39113	0.95728	0.384192	0.49779	0.947449			0.835567	0.404293	0.234152
DFPIQ Dox 6hr	2.2676	0.843144	0.355739	0.63872	0.823714			0.985783	0.742811
DFPIQ - 9hr	1.53744	1.07294	0.607999	0.501677	0.713963			0.886804	0.422463	0.448404
DFPIQ Dox 9hr	0.971179	1.23819	0.730847	0.524058	0.873645			0.867584	0.266845
DWRPW - 3hr-2	1	1	1	1	1	1		1	0	0.143497
DWRPW Dox 3hr-2	0.957001	0.909583	0.8126	0.805032	0.870756	1.2088		0.927295	0.149492
DWRPW - 6hr-2	0.865593	0.872628	0.552035	0.9599	0.989023	1.27823		0.919568	0.234643	0.127121
DWRPW Dox 6hr-2	0.994148	0.842672	0.448857	0.792524	0.9943	0.923064		0.832594	0.204643
DWRPW - 9hr-2	2.27716	0.591285	0.620594	0.647903	0.906539	1.09106		1.02242	0.644999	0.255082
DWRPW Dox 9hr-2	2.84069	0.457229	0.420395	1.25008	0.98168	0.847698		1.13296	0.894279
