# Supplementary material for: Ripply2 recruits proteasome complex for Tbx6 degradation to define segment border during murine somitogenesis
Source: eLife. 2018 May 15;7:e33068. doi: 10.7554/eLife.33068 (PMC5953544; doi:10.7554/eLife.33068)
Supplement: Figure 6—figure supplement 1—source data 1. — Relative expression of Tbx6-venus to b-tubulin protein was quantified using Analyze Gel function of ImageJ. then normalized 0hr sample as 1. [file elife-33068-fig6-figsupp1-data1.xlsx]

## Sheet: Sheet1
	control	NICD	Tbx6	Tbx6+NICD	D124~152+NICD
1	0.044	0.032	0.862	29.1	0.031
2	0.045	0.035	0.756	24.14	0.03
3	0.13	0.025	0.672	24.23	0.031
average	0.073	0.0306667	0.763333	25.8233	0.0306667
STDEV	0.049366	0.0051316	0.095212	2.83803	0.00057735
