# Supplementary material for: Ripply2 recruits proteasome complex for Tbx6 degradation to define segment border during murine somitogenesis
Source: eLife. 2018 May 15;7:e33068. doi: 10.7554/eLife.33068 (PMC5953544; doi:10.7554/eLife.33068)
Supplement: Supplementary file 1. — Identified proteins, which spectrum counts are higher in Flag IP than control, are listed. Ripply2 is highlighted with yellow, Proteasome subunits are highlighted with green, and Tbx6 is highlighted with pink. [file elife-33068-supp1.xls]

## Sheet: Samples Report for 160421 remov
Supplementary File 1. Ripply2-interecting proteins identified by Mass Spectrometry.
Identified Proteins	Accession Number	Molecular Weight	Taxonomy	Control	Flag IP
Heat shock cognate 71 kDa protein OS=Mus musculus GN=Hspa8 PE=1 SV=1	HSP7C_MOUSE (+1)	71 kDa	Mus musculus	15	622
If kappa light chain (Fragment) OS=Mus musculus GN=Igkc PE=1 SV=1	A2NHM3_MOUSE	24 kDa	unknown	82	109
Protein ripply2 (Fragment) OS=Mus musculus GN=Ripply2 PE=4 SV=1	A0A087WSI4_MOUSE	19 kDa	Mus musculus	6	144
Tubulin beta-5 chain OS=Mus musculus GN=Tubb5 PE=1 SV=1	TBB5_MOUSE	50 kDa	Mus musculus	19	87
Probable helicase senataxin OS=Mus musculus GN=Setx PE=1 SV=1	SETX_MOUSE	298 kDa	Mus musculus	39	58
CAD protein OS=Mus musculus GN=Cad PE=1 SV=1	E9QAI5_MOUSE (+1)	236 kDa	Mus musculus	0	96
Transducin-like enhancer protein 3 OS=Mus musculus GN=Tle3 PE=1 SV=1	E0CXS2_MOUSE (+5)	82 kDa	Mus musculus		85
Monoclonal 11D8 anti-human butyrylcholinesterase (BChE) heavy chain OS=Mus musculus PE=2 SV=1	A0A0M4KM70_MOUSE (+2)	50 kDa	unknown	23	55
Putative uncharacterized protein OS=Mus musculus GN=Tuba1c PE=2 SV=1	Q3TIZ0_MOUSE (+3)	50 kDa	unknown	12	63
Heat shock 70 kDa protein 4 OS=Mus musculus GN=Hspa4 PE=1 SV=1	Q3U2G2_MOUSE (+2)	94 kDa	Mus musculus	1	69
78 kDa glucose-regulated protein OS=Mus musculus GN=Hspa5 PE=1 SV=3	GRP78_MOUSE (+2)	72 kDa	Mus musculus	3	53
Retrotransposon-derived protein PEG10 OS=Mus musculus GN=Peg10 PE=1 SV=1	E9Q3F7_MOUSE (+1)	115 kDa	Mus musculus		55
40S ribosomal protein S3 OS=Mus musculus GN=Rps3 PE=1 SV=1	Q5YLW3_MOUSE (+2)	27 kDa	Mus musculus	5	36
Stress-70 protein, mitochondrial OS=Mus musculus GN=Hspa9 PE=1 SV=3	GRP75_MOUSE	73 kDa	Mus musculus	1	40
Ataxin-10 OS=Mus musculus GN=Atxn10 PE=1 SV=2	ATX10_MOUSE (+1)	54 kDa	Mus musculus		40
Keratin, type II cytoskeletal 8 OS=Mus musculus GN=Krt8 PE=1 SV=4	K2C8_MOUSE	55 kDa	Mus musculus	4	30
Actin, cytoplasmic 1 OS=Mus musculus GN=Actb PE=1 SV=1	ACTB_MOUSE (+7)	42 kDa	Mus musculus	13	18
ATP synthase subunit alpha, mitochondrial OS=Mus musculus GN=Atp5a1 PE=1 SV=1	ATPA_MOUSE	60 kDa	Mus musculus		29
ATP-binding cassette sub-family E member 1 OS=Mus musculus GN=Abce1 PE=1 SV=1	ABCE1_MOUSE (+3)	67 kDa	Mus musculus		28
Keratin, type II cytoskeletal 6A OS=Mus musculus GN=Krt6a PE=1 SV=3	K2C6A_MOUSE	59 kDa	Mus musculus	12	14
Putative uncharacterized protein OS=Mus musculus GN=Tle4 PE=2 SV=1	Q3UY41_MOUSE (+1)	84 kDa	unknown		26
KxDL motif-containing protein 1 (Fragment) OS=Mus musculus GN=Kxd1 PE=1 SV=1	E9Q4P0_MOUSE (+1)	22 kDa	unknown		25
ADP/ATP translocase 1 OS=Mus musculus GN=Slc25a4 PE=1 SV=4	ADT1_MOUSE (+1)	33 kDa	Mus musculus	2	23
40S ribosomal protein S13 OS=Mus musculus GN=Rps13 PE=1 SV=1	Q5BLJ7_MOUSE (+1)	17 kDa	Mus musculus	8	16
T-complex protein 1 subunit alpha OS=Mus musculus GN=Tcp1 PE=1 SV=3	TCPA_MOUSE	60 kDa	Mus musculus		23
Heat shock protein HSP 90-beta OS=Mus musculus GN=Hsp90ab1 PE=1 SV=3	HS90B_MOUSE (+1)	83 kDa	Mus musculus		20
Heat shock protein 105 kDa OS=Mus musculus GN=Hsph1 PE=1 SV=2	HS105_MOUSE	96 kDa	Mus musculus		20
26S proteasome non-ATPase regulatory subunit 3 OS=Mus musculus GN=Psmd3 PE=1 SV=3	PSMD3_MOUSE (+2)	61 kDa	Mus musculus		19
40S ribosomal protein S18 OS=Mus musculus GN=Rps18 PE=1 SV=1	Q561N5_MOUSE (+1)	18 kDa	Mus musculus	2	15
26S proteasome non-ATPase regulatory subunit 2 OS=Mus musculus GN=Psmd2 PE=1 SV=1	PSMD2_MOUSE (+7)	100 kDa	Mus musculus		16
26S proteasome non-ATPase regulatory subunit 1 OS=Mus musculus GN=Psmd1 PE=1 SV=1	PSMD1_MOUSE	106 kDa	Mus musculus	2	12
Spectrin beta chain, non-erythrocytic 1 OS=Mus musculus GN=Sptbn1 PE=1 SV=2	SPTB2_MOUSE	274 kDa	Mus musculus	5	9
60S ribosomal protein L23 OS=Mus musculus GN=Rpl23 PE=1 SV=1	RL23_MOUSE	15 kDa	Mus musculus	1	12
Myb-binding protein 1A OS=Mus musculus GN=Mybbp1a PE=1 SV=2	MBB1A_MOUSE (+1)	152 kDa	Mus musculus		13
26S protease regulatory subunit 4 OS=Mus musculus GN=Psmc1 PE=1 SV=1	PRS4_MOUSE (+1)	49 kDa	Mus musculus	1	12
BAG family molecular chaperone regulator 2 OS=Mus musculus GN=Bag2 PE=1 SV=1	BAG2_MOUSE	23 kDa	Mus musculus		12
60S acidic ribosomal protein P0 OS=Mus musculus GN=Rplp0 PE=2 SV=1	Q5FWB6_MOUSE (+2)	34 kDa	unknown	5	7
Myo18a protein OS=Mus musculus GN=Myo18a PE=1 SV=1	B2RRE2_MOUSE (+4)	232 kDa	Mus musculus	5	7
ATP synthase subunit gamma, mitochondrial OS=Mus musculus GN=Atp5c1 PE=1 SV=1	ATPG_MOUSE (+4)	33 kDa	Mus musculus		12
Glyceraldehyde-3-phosphate dehydrogenase OS=Mus musculus GN=Gapdh PE=1 SV=1	A0A0A0MQF6_MOUSE (+3)	39 kDa	Mus musculus	1	10
ATP synthase subunit beta, mitochondrial OS=Mus musculus GN=Atp5b PE=1 SV=2	ATPB_MOUSE	56 kDa	Mus musculus	1	10
26S protease regulatory subunit 6A OS=Mus musculus GN=Psmc3 PE=1 SV=1	A2AGN7_MOUSE (+4)	45 kDa	Mus musculus		11
26S proteasome non-ATPase regulatory subunit 12 OS=Mus musculus GN=Psmd12 PE=1 SV=4	PSD12_MOUSE (+1)	53 kDa	Mus musculus		11
26S protease regulatory subunit 8 OS=Mus musculus GN=Psmc5 PE=1 SV=1	PRS8_MOUSE	46 kDa	Mus musculus		11
Alpha-enolase OS=Mus musculus GN=Eno1 PE=1 SV=3	ENOA_MOUSE (+1)	47 kDa	Mus musculus	1	9
Tubulin beta-6 chain OS=Mus musculus GN=Tubb6 PE=1 SV=1	Q3UMM1_MOUSE (+1)	50 kDa	Mus musculus	0	10
40S ribosomal protein S3a OS=Mus musculus GN=Rps3a1 PE=2 SV=1	Q3U5P8_MOUSE (+4)	30 kDa	unknown	3	7
Keratin, type I cytoskeletal 18 OS=Mus musculus GN=Krt18 PE=1 SV=5	K1C18_MOUSE	48 kDa	Mus musculus	0	10
26S proteasome non-ATPase regulatory subunit 8 OS=Mus musculus GN=Psmd8 PE=1 SV=2	PSMD8_MOUSE	40 kDa	Mus musculus		10
26S proteasome non-ATPase regulatory subunit 13 OS=Mus musculus GN=Psmd13 PE=1 SV=1	B2RT97_MOUSE (+1)	43 kDa	Mus musculus		10
26S protease regulatory subunit 7 OS=Mus musculus GN=Psmc2 PE=1 SV=5	PRS7_MOUSE (+2)	49 kDa	Mus musculus		10
26S proteasome non-ATPase regulatory subunit 11 OS=Mus musculus GN=Psmd11 PE=1 SV=3	PSD11_MOUSE (+4)	47 kDa	Mus musculus		10
ADP/ATP translocase 2 OS=Mus musculus GN=Slc25a5 PE=1 SV=3	ADT2_MOUSE (+1)	33 kDa	Mus musculus	0	9
Proteasome subunit alpha type-1 OS=Mus musculus GN=Psma1 PE=1 SV=1	PSA1_MOUSE (+1)	30 kDa	Mus musculus		9
Tyrosine-protein kinase OS=Mus musculus GN=Jak1 PE=1 SV=1	B1ASP2_MOUSE (+2)	133 kDa	Mus musculus	4	5
Rpl11 protein OS=Mus musculus GN=Rpl11 PE=2 SV=1	Q8VC94_MOUSE (+1)	19 kDa	unknown	1	8
Proteasome subunit alpha type-7 OS=Mus musculus GN=Psma7 PE=1 SV=1	PSA7_MOUSE (+3)	28 kDa	Mus musculus	1	8
26S protease regulatory subunit 10B OS=Mus musculus GN=Psmc6 PE=1 SV=1	PRS10_MOUSE (+1)	44 kDa	Mus musculus		9
Transducin-like enhancer protein 1 OS=Mus musculus GN=Tle1 PE=1 SV=2	E9Q2Q6_MOUSE (+5)	83 kDa	Mus musculus		8
Transferrin receptor protein 1 OS=Mus musculus GN=Tfrc PE=1 SV=1	Q542D9_MOUSE (+1)	86 kDa	Mus musculus	1	7
60S ribosomal protein L13 OS=Mus musculus GN=Rpl13 PE=1 SV=3	RL13_MOUSE	24 kDa	Mus musculus	1	7
Putative uncharacterized protein OS=Mus musculus GN=Rps2 PE=2 SV=1	Q3TI78_MOUSE (+6)	31 kDa	unknown	3	5
Proteasome subunit beta type-6 OS=Mus musculus GN=Psmb6 PE=1 SV=3	PSB6_MOUSE	25 kDa	Mus musculus		8
Heat shock protein HSP 90-alpha OS=Mus musculus GN=Hsp90aa1 PE=1 SV=4	HS90A_MOUSE (+2)	85 kDa	Mus musculus		8
Elongation factor 1-alpha 1 OS=Mus musculus GN=Eef1a1 PE=1 SV=3	EF1A1_MOUSE (+4)	50 kDa	Mus musculus		8
ATP-dependent 6-phosphofructokinase, liver type OS=Mus musculus GN=Pfkl PE=1 SV=4	PFKAL_MOUSE	85 kDa	Mus musculus		8
Zinc finger protein 36, C3H1 type-like 3 OS=Mus musculus GN=Zfp36l3 PE=1 SV=1	Z36L3_MOUSE	72 kDa	Mus musculus		7
Protein 9530053A07Rik OS=Mus musculus GN=9530053A07Rik PE=1 SV=1	E9PVG8_MOUSE	280 kDa	Mus musculus	2	5
Prolyl 4-hydroxylase subunit alpha-1 OS=Mus musculus GN=P4ha1 PE=1 SV=1	E9Q7B0_MOUSE (+1)	52 kDa	Mus musculus		7
Proteasome subunit alpha type-3 OS=Mus musculus GN=Psma3 PE=1 SV=3	PSA3_MOUSE (+2)	28 kDa	Mus musculus		7
DNA damage-binding protein 1 OS=Mus musculus GN=Ddb1 PE=1 SV=2	DDB1_MOUSE	127 kDa	Mus musculus		7
40S ribosomal protein S16 OS=Mus musculus GN=Rps16 PE=1 SV=1	A4FUS1_MOUSE (+3)	16 kDa	Mus musculus	3	4
ADP-ribosylation factor 1 OS=Mus musculus GN=Arf1 PE=1 SV=2	ARF1_MOUSE (+2)	21 kDa	Mus musculus		7
Heat shock protein 70-2 OS=Mus musculus PE=3 SV=1	B7U582_MOUSE (+1)	70 kDa	unknown	0	7
Proteasome subunit beta type-7 OS=Mus musculus GN=Psmb7 PE=1 SV=1	PSB7_MOUSE (+1)	30 kDa	Mus musculus	1	6
LIM domain-containing protein ajuba OS=Mus musculus GN=Ajuba PE=1 SV=1	AJUBA_MOUSE	58 kDa	Mus musculus		7
Proteasome subunit beta type-5 OS=Mus musculus GN=Psmb5 PE=1 SV=3	PSB5_MOUSE	29 kDa	Mus musculus		7
T-complex protein 1 subunit delta OS=Mus musculus GN=Cct4 PE=2 SV=1	Q3TII0_MOUSE (+3)	58 kDa	unknown		7
Cyclin-dependent kinase 4 OS=Mus musculus GN=Cdk4 PE=1 SV=1	CDK4_MOUSE (+4)	34 kDa	Mus musculus		7
40S ribosomal protein S25 OS=Mus musculus GN=Rps25 PE=1 SV=1	Q58EA6_MOUSE (+1)	14 kDa	Mus musculus	1	5
RNA-binding protein 10 OS=Mus musculus GN=Rbm10 PE=1 SV=1	RBM10_MOUSE	103 kDa	Mus musculus	1	5
Tricarboxylate transport protein, mitochondrial OS=Mus musculus GN=Slc25a1 PE=1 SV=1	TXTP_MOUSE	34 kDa	Mus musculus		6
Putative uncharacterized protein OS=Mus musculus GN=Cct8 PE=2 SV=1	Q3UKQ2_MOUSE (+6)	60 kDa	unknown		6
60S ribosomal protein L4 OS=Mus musculus GN=Rpl4 PE=1 SV=1	Q564E8_MOUSE (+1)	47 kDa	Mus musculus	2	4
Proteasome subunit alpha type (Fragment) OS=Mus musculus GN=Psma4 PE=1 SV=1	E9PW69_MOUSE (+3)	23 kDa	Mus musculus		6
OTU domain-containing protein 4 OS=Mus musculus GN=Otud4 PE=1 SV=1	A0A0R4J260_MOUSE (+1)	123 kDa	unknown	2	4
Large proline-rich protein BAG6 OS=Mus musculus GN=Bag6 PE=1 SV=1	BAG6_MOUSE (+1)	121 kDa	Mus musculus		6
STIP1 homology and U box-containing protein 1 OS=Mus musculus GN=Stub1 PE=1 SV=1	CHIP_MOUSE (+1)	35 kDa	Mus musculus	1	5
Protein Nup205 OS=Mus musculus GN=Nup205 PE=1 SV=1	A0A0J9YUD5_MOUSE (+3)	233 kDa	Mus musculus		6
Proteasome subunit alpha type OS=Mus musculus GN=Gm8394 PE=3 SV=1	D3YX79_MOUSE (+4)	26 kDa	Mus musculus		6
MCG11048, isoform CRA_c OS=Mus musculus GN=Tecr PE=1 SV=1	G3UWE1_MOUSE (+2)	34 kDa	Mus musculus		6
Proliferating cell nuclear antigen OS=Mus musculus GN=Pcna PE=1 SV=2	PCNA_MOUSE (+1)	29 kDa	Mus musculus		6
Spectrin alpha chain, non-erythrocytic 1 OS=Mus musculus GN=Sptan1 PE=1 SV=1	A3KGU5_MOUSE (+7)	283 kDa	Mus musculus		6
Proteasome subunit alpha type-2 OS=Mus musculus GN=Psma2 PE=1 SV=3	PSA2_MOUSE (+1)	26 kDa	Mus musculus		6
DnaJ homolog subfamily A member 2 OS=Mus musculus GN=Dnaja2 PE=1 SV=1	DNJA2_MOUSE (+1)	46 kDa	Mus musculus		6
Phenylalanine--tRNA ligase alpha subunit OS=Mus musculus GN=Farsa PE=1 SV=1	SYFA_MOUSE	58 kDa	Mus musculus		6
T-complex protein 1 subunit gamma OS=Mus musculus GN=Cct3 PE=1 SV=1	E9Q133_MOUSE (+3)	57 kDa	Mus musculus		5
60S ribosomal protein L31 OS=Mus musculus GN=Rpl31 PE=1 SV=1	A0A0A6YX26_MOUSE (+3)	15 kDa	Mus musculus	1	4
Rpl23a protein (Fragment) OS=Mus musculus GN=Rpl23a PE=2 SV=1	Q4V9X9_MOUSE (+3)	18 kDa	unknown	1	4
Sodium/potassium-transporting ATPase subunit alpha-1 OS=Mus musculus GN=Atp1a1 PE=1 SV=1	AT1A1_MOUSE	113 kDa	Mus musculus		5
26S proteasome non-ATPase regulatory subunit 14 OS=Mus musculus GN=Psmd14 PE=1 SV=2	PSDE_MOUSE (+1)	35 kDa	Mus musculus	1	4
Proteasome subunit beta type-4 OS=Mus musculus GN=Psmb4 PE=1 SV=1	PSB4_MOUSE	29 kDa	Mus musculus		5
Dynein, axonemal, heavy chain 9 OS=Mus musculus GN=Dnah9 PE=1 SV=1	B1AR51_MOUSE	512 kDa	Mus musculus	1	4
26S proteasome non-ATPase regulatory subunit 6 OS=Mus musculus GN=Psmd6 PE=1 SV=1	PSMD6_MOUSE	46 kDa	Mus musculus		5
Centrosomal protein of 83 kDa OS=Mus musculus GN=Cep83 PE=1 SV=2	CEP83_MOUSE	82 kDa	Mus musculus		5
Coatomer subunit alpha OS=Mus musculus GN=Copa PE=1 SV=2	COPA_MOUSE (+3)	138 kDa	Mus musculus	1	4
Peroxiredoxin-1 (Fragment) OS=Mus musculus GN=Prdx1 PE=1 SV=7	B1AXW5_MOUSE (+3)	19 kDa	Mus musculus	1	4
Nucleolin OS=Mus musculus GN=Ncl PE=1 SV=2	NUCL_MOUSE (+4)	77 kDa	Mus musculus	0	5
Proteasome subunit alpha type-6 OS=Mus musculus GN=Psma6 PE=1 SV=1	PSA6_MOUSE	27 kDa	Mus musculus		5
TRPM8 channel-associated factor 1 OS=Mus musculus GN=Tcaf1 PE=2 SV=1	TCAF1_MOUSE	103 kDa	Mus musculus		5
Chaperonin subunit 2 (Beta), isoform CRA_a OS=Mus musculus GN=Cct2 PE=1 SV=1	Q542X7_MOUSE (+1)	57 kDa	Mus musculus		5
Putative uncharacterized protein OS=Mus musculus GN=Rpl24 PE=2 SV=1	Q3UW40_MOUSE (+1)	18 kDa	unknown		5
Solute carrier family 2, facilitated glucose transporter member 1 OS=Mus musculus GN=Slc2a1 PE=1 SV=4	GTR1_MOUSE (+2)	54 kDa	Mus musculus		4
Putative uncharacterized protein OS=Mus musculus GN=Rpl13a PE=2 SV=1	Q3TDS9_MOUSE (+2)	20 kDa	unknown	1	3
60S ribosomal protein L28 OS=Mus musculus GN=Rpl28 PE=1 SV=1	Q5M9J8_MOUSE (+2)	16 kDa	Mus musculus	1	3
Ribosomal protein L14 OS=Mus musculus GN=Rpl14-ps1 PE=2 SV=1	Q569Z0_MOUSE	23 kDa	unknown	1	3
Hsp90 co-chaperone Cdc37 OS=Mus musculus GN=Cdc37 PE=1 SV=1	CDC37_MOUSE	45 kDa	Mus musculus	0	4
Proteasome subunit beta type-1 OS=Mus musculus GN=Psmb1 PE=1 SV=1	PSB1_MOUSE (+1)	26 kDa	Mus musculus		4
Kinectin OS=Mus musculus GN=Ktn1 PE=1 SV=1	KTN1_MOUSE (+17)	153 kDa	Mus musculus	1	3
Lamin-B receptor OS=Mus musculus GN=Lbr PE=1 SV=2	LBR_MOUSE	71 kDa	Mus musculus	1	3
Calcium-binding mitochondrial carrier protein Aralar2 OS=Mus musculus GN=Slc25a13 PE=1 SV=1	CMC2_MOUSE (+1)	74 kDa	Mus musculus		4
26S protease regulatory subunit 6B OS=Mus musculus GN=Psmc4 PE=1 SV=2	PRS6B_MOUSE (+3)	47 kDa	Mus musculus		4
Putative uncharacterized protein OS=Mus musculus GN=Impa2 PE=2 SV=1	Q3TAU6_MOUSE	32 kDa	unknown		4
Dolichol-phosphate mannosyltransferase subunit 1 OS=Mus musculus GN=Dpm1 PE=1 SV=1	DPM1_MOUSE	29 kDa	Mus musculus		4
MICOS complex subunit (Fragment) OS=Mus musculus GN=Chchd3 PE=1 SV=1	D3Z0L4_MOUSE (+3)	22 kDa	Mus musculus		4
Histone H4 OS=Mus musculus GN=Hist2h4 PE=1 SV=1	B2RTM0_MOUSE (+1)	11 kDa	Mus musculus		4
Sarcoplasmic/endoplasmic reticulum calcium ATPase 2 OS=Mus musculus GN=Atp2a2 PE=1 SV=2	AT2A2_MOUSE (+2)	115 kDa	Mus musculus		4
40S ribosomal protein S27 (Fragment) OS=Mus musculus GN=Rps27 PE=1 SV=1	A0A0G2JDW7_MOUSE (+2)	9 kDa	Mus musculus		4
MCG10343, isoform CRA_b OS=Mus musculus GN=Slc25a3 PE=1 SV=1	G5E902_MOUSE (+4)	40 kDa	Mus musculus		4
Sphingosine-1-phosphate lyase 1 OS=Mus musculus GN=Sgpl1 PE=1 SV=1	D6REF7_MOUSE (+4)	55 kDa	Mus musculus		4
MCG49183 OS=Mus musculus GN=1700009N14Rik PE=1 SV=1	Q14AA6_MOUSE (+2)	24 kDa	Mus musculus		4
40S ribosomal protein S15a (Fragment) OS=Mus musculus GN=Rps15a PE=1 SV=1	F8WJ41_MOUSE (+2)	12 kDa	Mus musculus		4
Regulator of nonsense transcripts 1 OS=Mus musculus GN=Upf1 PE=1 SV=2	RENT1_MOUSE	124 kDa	Mus musculus		4
40S ribosomal protein S11 OS=Mus musculus GN=Rps11 PE=1 SV=1	Q3UC02_MOUSE (+2)	18 kDa	Mus musculus		4
40S ribosomal protein S5 OS=Mus musculus GN=Rps5 PE=1 SV=1	Q91V55_MOUSE	23 kDa	Mus musculus	1	2
Small nuclear ribonucleoprotein Sm D1 OS=Mus musculus GN=Snrpd1 PE=1 SV=1	SMD1_MOUSE	13 kDa	Mus musculus	1	2
U4/U6 small nuclear ribonucleoprotein Prp31 OS=Mus musculus GN=Prpf31 PE=1 SV=3	PRP31_MOUSE	55 kDa	Mus musculus	1	2
40S ribosomal protein S8 (Fragment) OS=Mus musculus GN=Rps8 PE=2 SV=1	Q3UA25_MOUSE (+5)	18 kDa	unknown	1	2
Putative uncharacterized protein (Fragment) OS=Mus musculus GN=Trim28 PE=2 SV=1	Q3UDN8_MOUSE (+2)	69 kDa	unknown	1	2
RAB1B, member RAS oncogene family, isoform CRA_c OS=Mus musculus GN=Rab1b PE=1 SV=1	Q0PD66_MOUSE (+7)	22 kDa	Mus musculus		3
Zinc finger FYVE domain-containing protein 16 OS=Mus musculus GN=Zfyve16 PE=1 SV=2	ZFY16_MOUSE	167 kDa	Mus musculus		3
Pachytene checkpoint protein 2 homolog OS=Mus musculus GN=Trip13 PE=1 SV=1	PCH2_MOUSE	48 kDa	Mus musculus		3
40S ribosomal protein S26 OS=Mus musculus GN=Rps26 PE=1 SV=1	Q497N1_MOUSE (+1)	13 kDa	Mus musculus	1	2
Protein phosphatase 1B OS=Mus musculus GN=Ppm1b PE=1 SV=1	PPM1B_MOUSE (+1)	43 kDa	Mus musculus	1	2
BCL2-associated athanogene 3 OS=Mus musculus GN=Bag3 PE=2 SV=1	A6H663_MOUSE (+1)	62 kDa	unknown		3
MICOS complex subunit MIC60 OS=Mus musculus GN=Immt PE=1 SV=1	A0A0U1RP81_MOUSE (+1)	54 kDa	unknown		3
CTP synthase 1 OS=Mus musculus GN=Ctps1 PE=1 SV=2	PYRG1_MOUSE	67 kDa	Mus musculus		3
60 kDa heat shock protein, mitochondrial OS=Mus musculus GN=Hspd1 PE=1 SV=1	CH60_MOUSE	61 kDa	Mus musculus		3
40S ribosomal protein S9 OS=Mus musculus GN=Rps9 PE=1 SV=1	D3YWH9_MOUSE (+4)	16 kDa	Mus musculus		3
Elongation factor Tu OS=Mus musculus GN=Gm9755 PE=3 SV=1	D3YVN7_MOUSE (+1)	50 kDa	Mus musculus		3
Tubulin alpha-4A chain (Fragment) OS=Mus musculus GN=Tuba4a PE=1 SV=1	A0A0A0MQA5_MOUSE (+1)	53 kDa	Mus musculus	0	3
Golgi to ER traffic protein 4 homolog OS=Mus musculus GN=Get4 PE=1 SV=2	GET4_MOUSE	37 kDa	Mus musculus		3
26S proteasome non-ATPase regulatory subunit 7 OS=Mus musculus GN=Psmd7 PE=1 SV=1	A1L3B8_MOUSE (+1)	37 kDa	Mus musculus		3
Hsp70-binding protein 1 (Fragment) OS=Mus musculus GN=Hspbp1 PE=1 SV=1	A0A0U1RPF2_MOUSE (+1)	30 kDa	unknown		3
DnaJ homolog subfamily A member 1 OS=Mus musculus GN=Dnaja1 PE=1 SV=1	DNJA1_MOUSE (+2)	45 kDa	Mus musculus		3
Heterogeneous nuclear ribonucleoprotein M OS=Mus musculus GN=Hnrnpm PE=1 SV=3	HNRPM_MOUSE (+3)	78 kDa	Mus musculus		3
Putative uncharacterized protein OS=Mus musculus GN=Rps17 PE=2 SV=1	Q3TK12_MOUSE (+3)	16 kDa	unknown		3
Protein kinase lysine deficient 1 OS=Mus musculus GN=Wnk1 PE=2 SV=1	Q6SLK2_MOUSE (+1)	226 kDa	unknown	0	3
Protein Cenpf OS=Mus musculus GN=Cenpf PE=1 SV=1	E9Q3P4_MOUSE (+1)	342 kDa	Mus musculus	0	3
Amino-terminal enhancer of split OS=Mus musculus GN=Aes PE=1 SV=1	AES_MOUSE (+2)	22 kDa	Mus musculus		2
Myeloid leukemia factor 2 OS=Mus musculus GN=Mlf2 PE=1 SV=1	MLF2_MOUSE (+2)	28 kDa	Mus musculus		2
Putative uncharacterized protein OS=Mus musculus GN=Zyx PE=2 SV=1	Q3TCR9_MOUSE (+4)	61 kDa	unknown		2
Putative uncharacterized protein OS=Mus musculus GN=Cct7 PE=2 SV=1	Q3TET0_MOUSE (+7)	60 kDa	unknown		2
Rpl30 protein OS=Mus musculus GN=Rpl30 PE=2 SV=1	Q497D7_MOUSE (+3)	13 kDa	unknown		2
Putative uncharacterized protein OS=Mus musculus GN=Dars PE=2 SV=1	Q3TF87_MOUSE (+4)	57 kDa	unknown		2
ADP-ribosylation factor-like protein 1 OS=Mus musculus GN=Arl1 PE=1 SV=1	ARL1_MOUSE (+3)	20 kDa	Mus musculus		2
60S ribosomal protein L7 (Fragment) OS=Mus musculus GN=Rpl7 PE=1 SV=1	F6XI62_MOUSE (+3)	33 kDa	Mus musculus		2
Aurora kinase B OS=Mus musculus GN=Aurkb PE=1 SV=2	AURKB_MOUSE	39 kDa	Mus musculus		2
Putative uncharacterized protein OS=Mus musculus GN=Rpl12 PE=2 SV=1	Q3TIQ2_MOUSE (+4)	18 kDa	unknown		2
Proteasome subunit beta type-3 OS=Mus musculus GN=Psmb3 PE=1 SV=1	PSB3_MOUSE (+1)	23 kDa	Mus musculus		2
Putative uncharacterized protein OS=Mus musculus GN=Sec61a1 PE=2 SV=1	Q3TJD0_MOUSE (+1)	52 kDa	unknown		2
Ribosomal protein OS=Mus musculus GN=Rpl10a PE=2 SV=1	Q3U561_MOUSE (+2)	25 kDa	unknown		2
Ribosome-binding protein 1 OS=Mus musculus GN=Rrbp1 PE=1 SV=1	A2AVJ7_MOUSE (+1)	158 kDa	Mus musculus		2
T-box transcription factor TBX6 OS=Mus musculus GN=Tbx6 PE=2 SV=2	TBX6_MOUSE	47 kDa	Mus musculus		2
Putative uncharacterized protein OS=Mus musculus GN=Ssr1 PE=2 SV=1	Q3TV94_MOUSE (+2)	32 kDa	unknown		2
Transmembrane protein 33 OS=Mus musculus GN=Tmem33 PE=1 SV=1	TMM33_MOUSE	28 kDa	Mus musculus		2
60S ribosomal protein L26 (Fragment) OS=Mus musculus GN=Rpl26 PE=1 SV=1	B1ARA3_MOUSE (+2)	12 kDa	Mus musculus		2
L-threonine 3-dehydrogenase, mitochondrial OS=Mus musculus GN=Tdh PE=1 SV=1	TDH_MOUSE	41 kDa	Mus musculus		2
DNA repair protein RAD50 OS=Mus musculus GN=Rad50 PE=1 SV=1	Q5SV02_MOUSE (+1)	154 kDa	Mus musculus		2
Putative bifunctional UDP-N-acetylglucosamine transferase and deubiquitinase ALG13 OS=Mus musculus GN=Alg13 PE=1 SV=2	ALG13_MOUSE	129 kDa	Mus musculus		2
14-3-3 protein beta/alpha OS=Mus musculus GN=Ywhab PE=1 SV=3	1433B_MOUSE (+18)	28 kDa	Mus musculus		2
7-dehydrocholesterol reductase OS=Mus musculus GN=Dhcr7 PE=1 SV=1	DHCR7_MOUSE (+2)	54 kDa	Mus musculus		2
60S ribosomal protein L35a OS=Mus musculus GN=Rpl35a PE=1 SV=1	Q6ZWX1_MOUSE (+3)	13 kDa	Mus musculus		2
ATP-dependent 6-phosphofructokinase, muscle type OS=Mus musculus GN=Pfkm PE=1 SV=3	PFKAM_MOUSE (+1)	85 kDa	Mus musculus		2
Proteasome subunit beta type-2 OS=Mus musculus GN=Psmb2 PE=1 SV=1	PSB2_MOUSE (+1)	23 kDa	Mus musculus		2
Protein Ccdc146 OS=Mus musculus GN=Ccdc146 PE=1 SV=1	E9Q9F7_MOUSE	115 kDa	Mus musculus		2
Uncharacterized protein OS=Mus musculus GN=1700024P16Rik PE=2 SV=1	B2RQ28_MOUSE (+4)	89 kDa	unknown		2
