# Supplementary material for: Ripply2 recruits proteasome complex for Tbx6 degradation to define segment border during murine somitogenesis
Source: eLife. 2018 May 15;7:e33068. doi: 10.7554/eLife.33068 (PMC5953544; doi:10.7554/eLife.33068)
Supplement: Supplementary file 2. — Vector information of cDNA constructs used for immunoprecipitation experiments are indicated. The corresponding Figures obtained by using each construct are also listed. [file elife-33068-supp2.xlsx]

## Sheet: Sheet1
Supplementary File 2: vector information for cDNA constructs
constructs	vectors	Figure
FLAG-Tbx6DT-box	pCS2+	1C
FLAG-T-box	p3xFLAG CMV7.1	1C
FLAG-Tbx6	pCS2+	1A C
FLAG-1-T-box	pCS2+	1C
Myc-Ripply2	pcDNA3.1	1C D
Myc-Ripply2DWRPW	pcDNA3.1	1D
Myc-Ripply2DFPIQ	pcDNA3.1	1D
GST-Tbx6	pColdIII	1B
His-Ripply2	pColdII	1B 6K
FLAG-Tbx61-124	pCS2+	6J
FLAG-Tbx61-152	pCS2+	6J
FLAG-Tbx6D124-152	p3xFLAG CMV7.1(SIGMA aldrich)	6J
GST-Tbx6D124-152	pColdIII	6K
mcherry-T2A-FLAG-Ripply2	pPBhCMV_1cHApA	2A
	pPBCAG-rtTAM2-IN
	pBase
FLAG-Ripply2	p3xFLAG CMV7.1	2 4
