# Supplementary material for: Ripply2 recruits proteasome complex for Tbx6 degradation to define segment border during murine somitogenesis
Source: eLife. 2018 May 15;7:e33068. doi: 10.7554/eLife.33068 (PMC5953544; doi:10.7554/eLife.33068)
Supplement: Supplementary file 3. — Primer information and the cloning strategies are listed for each mutant cDNA constructs. [file elife-33068-supp3.xlsx]

## Sheet: Sheet1
Supplementary File 3: Strategies to generate mutant constructs.
construct	template for PCR	primer for PCR	primer sequence	vector and cloning method
FLAG-Tbx61 ~124	FLAG-Tbx6	Tbx6 F	CTGTCTGAGATGTACCATCCACGAGAGTTG	pCS2+ (xba1 digestion and ligation)
		xba1~124 R	CTGTCTAGATTAAGGGAACATGCGCCTGCCA
FLAG-Tbx61~152	FLAG-Tbx6	Tbx6 F	CTGTCTGAGATGTACCATCCACGAGAGTTG	pCS2+ (xba1 digestion and ligation)
		xba1~152 R	CTGTCTAGATTAGCGGTATCGGGCCCCATCCA
FLAG-1-T-box	FLAG-Tbx6	xba1 Tbox F	CTGTCTAGAGGGGTCAGCCTGAGCTTGGAG	pCS2+ (xba1 digestion and ligation)
		xba1 Tbox R	CTGTCTAGATTAGTTTCTGCCATTTTCTCGGAAACC
FLAG-T-box	FLAG-Tbx6	xba1 T-box F	CTGTCTAGAGGGGTCAGCCTGAGCTTGGAG	CMV7.1 (xba1 digestion and ligation)
		xba1 T-box R	CTGTCTAGATTAGTTTCTGCCATTTTCTCGGAAACC
Tbx6DT-box	FLAG-Tbx6	Tbx6DT-box F	GCTTCCTAAGAGGGAGCGGGATGCCCGTG	pCS2+ (In fusion,TaKaRa)
		Tbx6DT-box R	TCCCTCTTAGGAAGCGAGTGAAGGGCCTCT
Tbx6D124~152aa	FLAG-Tbx6	Tbx6D124~152 F	TCCCTGCTTGGCAGGGCCAGCACTGGGA	CMV7.1 (In-fusion, TaKaRa)
		Tbx6D124~152 R	CCCTGCCAGCTCCCAGTGCTGGCCCTGC
Ripply2DFPIQ	Ripply2	Ripply2(DFPIQ)F	AAAAATGCTACAATTTCGTTTTATGAAGAT	pcDNA3.1(In-fusion, TaKaRa)
		Ripply2(DFPIQ)R	AATTGTAGCATTTTTCAGAAGAGTTTCTGC
Ripply2DWRPW	Ripply2	Ripply2(DWRPW) F	AGGGCTTCGTTCGAACTCCTGGAGAGAAAG	pcDNA3.1(In-fusion, TaKaRa)
		Ripply2(DWRPW) R	TTCGAACGAAGCCCTCGGACCTGCAGGAT
BAC-venus	venus	BAC-T-3-F	TTAGACCCCGGATTCTAGCAACGGGACACAAGGCCAGAAGAAACTACAACATGGTGAGCAAGGGCGAGGA	BAC PCR
		R1:BAC-T-3-R	AGACGGTAGCCAGTCCCCAGGGAGGGGTACAACTCTCGTGGATGGTACATGTGTAGGCTGGAGCTGCTTC
BAC-Tbx6-venus	venus	F1:TC-F	TACCGTACCCAGGACCTGGAGGTTATCTGGACATGGGATCCAAGCCAATGATGGTGAGCAAGGGCGAGGA	BAC PCR
		R1:TC-R	GAGCTGGAGGATCAAGGGAAGATGGCATAGGGTTACTACACCGAGGCTCGTGTAGGCTGGAGCTGCTTC
BAC-Tbx6DC-venus(1~277aa)	venus Tbx6	F1:BAC-T-Ven-F	CACCACCATCATTCCCCAGGGAGCGGGATGCCCGTGTGAAGAGGAAACTTGTGAGCAAGGGCGAGGAGCT	BAC PCR
		R1:BAC-Tbx6-R	AACAAAAATACTCTGATCCTGAGAACAAATTGGCATGGCTTGCACTAGTAGTGTAGGCTGGAGCTGCTTC
BAC-Tbx6DCT-venus(1~90aa)	venus Tbx6	F1:BAC-T-F-2	TGGGCCCCGAGACAGCACCGCCACCCCCAGAGGCCCTTCACTCGCTTCCTGTGAGCAAGGGCGAGGAGCT	BAC PCR
		R1:BAC-T-R-2	GCGCTGAATTCCTTCCACAGTTCCTGGTTCTCCAAGCTCAGGCTGACCCCGTGTAGGCTGGAGCTGCTTC
BAC-Tbx61~124aa-venus	venus Tbx6	F1:390-F	CTGTGGGGACAGAGATGATCATCACCAAGGCTGGCAGGCGCATGTTCCCTGTGAGCAAGGGCGAGGAGCT	BAC PCR
		R1:390-R	AGAAACAAGTAGCGGGCCTCTGGGTCCAGGCCAGTGACTGATACTCGGCAGTGTAGGCTGGAGCTGCTTC
BAC-Tbx61~152aa-venus	venus Tbx6	F1:480-F	CCCGCTACTTGTTTCTTCTGGATGTGGTTCCAGTGGATGGGGCCCGATACGTGAGCAAGGGCGAGGAGCT	BAC PCR
		R1:BAC-T510R	CAGGAGAGTCAGGGTGAATGTAGACACGGTCGGGTAGGCGGGGTTCAGCGTGTAGGCTGGAGCTGCTTC
